# Supplementary material for: Deciphering Rhizosphere Microbiome Assembly of Castanea henryi in Plantation and Natural Forest
Source: Microorganisms. 2021 Dec 26;10(1):42. doi: 10.3390/microorganisms10010042 (PMC8779262; doi:10.3390/microorganisms10010042)
Supplement: Supplementary file 1 [file microorganisms-10-00042-s001.zip]

Archive with 8 entries (8 files):
- Figure S1.tif
- Figure S2 .tif
- Figure S3.tif
- Figure S4.tif
- Figure S5.tif
- Figure S6 .tif
- Figure S7.tif
- Table S1.pdf
